# Supplementary material for: A Guide to a Pharmacist-Led Pharmacogenetic Testing and Counselling Service in an Interprofessional Healthcare Setting
Source: Pharmacy (Basel). 2022 Jul 19;10(4):86. doi: 10.3390/pharmacy10040086 (PMC9326676; doi:10.3390/pharmacy10040086)
Supplement: Supplementary file 1 [file pharmacy-10-00086-s001.zip]

Archive with 1 entries (1 files):
- pharmacy-1815538-supplementary.pdf
